# Supplementary material for: miR-10 and Its Negative Correlation with Serum IL-35 Concentration and Positive Correlation with STAT5a Expression in Patients with Rheumatoid Arthritis
Source: Int J Mol Sci. 2022 Jul 18;23(14):7925. doi: 10.3390/ijms23147925 (PMC9317037; doi:10.3390/ijms23147925)
Supplement: Supplementary file 1 [file ijms-23-07925-s001.zip]

Archive with 1 entries (1 files):
- ijms-1768133-supplementary.pdf
